# Supplementary material for: Management of Secondary Metabolite Synthesis and Biomass in Basil (Ocimum basilicum L.) Microgreens Using Different Continuous-Spectrum LED Lights
Source: Plants (Basel). 2024 May 17;13(10):1394. doi: 10.3390/plants13101394 (PMC11125838; doi:10.3390/plants13101394)
Supplement: Supplementary file 1 [file plants-13-01394-s001.zip]

Archive with 1 entries (1 files):
- plants-2979565-supplementary.pdf
